# Supplementary material for: The Halogenation Effects of Electron Acceptor ITIC for Organic Photovoltaic Nano-Heterojunctions
Source: Nanomaterials (Basel). 2021 Dec 16;11(12):3417. doi: 10.3390/nano11123417 (PMC8708652; doi:10.3390/nano11123417)
Supplement: Supplementary file 1 [file nanomaterials-11-03417-s001.zip]

Archive with 1 entries (1 files):
- nanomaterials-1457559-supplementary.pdf
